# Supplementary material for: Intensity of Intrathecal Total IgG Synthesis in Multiple Sclerosis Correlates with the Degree of Pleocytosis, Diversity of Intrathecal Antiviral Antibody Specificities, and Female Sex
Source: Antibodies (Basel). 2024 Dec 12;13(4):102. doi: 10.3390/antib13040102 (PMC11672439; doi:10.3390/antib13040102)
Supplement: Supplementary file 1 [file antibodies-13-00102-s001.zip]

Archive with 1 entries (1 files):
- antibodies-3281037-supplementary.pdf
